# Supplementary material for: Ubiquitylation of BBSome is required for ciliary assembly and signaling
Source: EMBO Rep. 2023 Feb 6;24(4):e55571. doi: 10.15252/embr.202255571 (PMC10074118; doi:10.15252/embr.202255571)
Supplement: Supplementary file 2 — Movie EV1 [file EMBR-24-e55571-s004.zip]

Archive with 5 entries (4 files):
- Legend MOVIE EV1.docx
- __MACOSX/
- __MACOSX/._Legend MOVIE EV1.docx
- MOVIE EV1.mp4
- __MACOSX/._MOVIE EV1.mp4
